# Supplementary material for: Unraveling the relevance of the polyadenylation factor EhCFIm25 in Entamoeba histolytica through proteomic analysis
Source: FEBS Open Bio. 2021 Sep 13;11(10):2819–35. doi: 10.1002/2211-5463.13287 (PMC8487052; doi:10.1002/2211-5463.13287)
Supplement: Supplementary file 3 — Table S1. Raw data. [file FEB4-11-2819-s002.xlsx]

## Sheet: Hoja1
Supplementary table 1. Raw data
Protein	EhCFIm25-dsRNA (fmol)	gfp-dsRNA (fmol)	Non-treated (control) (fmol)	EhCFIm25-dsRNA	EhCFIm25-dsRNA	gfp-dsRNA	Protein description
				vs	vs	vs
				non-treated (control)	gfp-dsRNA	non-treated (control)
				(log2 fold change)	(log2 fold change)	(log2 fold change)
C4M553	0.00405495	2.2712	0.103603	-9.12955	-4.67523	4.45432	Leucine-rich repeat containing protein
C4LZC2	0.0151647	7.52026	1.71904	-8.95392	-6.82474	2.12918	Pyrophosphate--fructose 6-phosphate 1-phosphotransferase
C4LWQ8	0.0108605	3.46622	0.649725	-8.31813	-5.90266	2.41546	PPi-type phosphoenolpyruvate carboxykinase 3
B1N502	0.0425135	9.17296	2.27196	-7.75332	-5.73987	2.01345	3-ketoacyl-CoA synthase 4_ putative
C4M6B2	0.0246758	3.32814	1.42502	-7.07548	-5.85174	1.22373	WD repeat protein
C4M0L4	0.0300186	3.57326	0.182474	-6.89524	-2.60376	4.29147	Aminopeptidase
C4M2S8	0.0604401	5.48771	4.91186	-6.50455	-6.34462	0.159934	3-oxo-5-alpha-steroid 4-dehydrogenase domain-containing protein
C4M1S5	0.136154	11.6963	5.79121	-6.42466	-5.41055	1.01411	Actinin-like protein_ putative
C4M770	0.0421823	3.33874	3.82721	-6.30652	-6.50351	-0.196989	70 kDa heat shock protein_ putative
C4LU56	0.11317	6.76113	10.9941	-5.9007	-6.60209	-0.701394	60S ribosomal protein L5_ putative
C4M5S9	0.122993	7.15626	3.23723	-5.86256	-4.71811	1.14444	L-myo-inositol-1-phosphate synthase
C4LWW8	0.174748	8.72036	1.05626	-5.64104	-2.59562	3.04542	Asparaginyl-tRNA synthetase_ putative
C4M3S5	0.441721	19.9391	15.6901	-5.49633	-5.15058	0.345749	Heat shock protein 70_ putative
C4LXL0	0.098561	4.39606	0.561397	-5.47905	-2.50993	2.96912	Glycyl-tRNA synthetase_ putative
C4LWU6	0.67218	28.8825	20.6048	-5.4252	-4.93799	0.487213	Calponin homology domain protein_ putative
C4LTX6	5.4695	177.845	57.1876	-5.02306	-3.38622	1.63684	Pyruvate:ferredoxin oxidoreductase
B1N384	0.235863	4.67378	0.826536	-4.30857	-1.80913	2.49944	60S ribosomal protein L4_ putative
C4M8Y1	0.345846	6.41867	0.663346	-4.21407	-0.93963	3.27444	Uncharacterized protein
C4M3P6	0.642921	11.8325	3.01867	-4.20197	-2.2312	1.97077	Uncharacterized protein
C4LXB1	0.276941	4.93503	3.59064	-4.15541	-3.69659	0.458817	14-3-3 protein 2
B1N3R9	0.0776971	1.34273	2.18954	-4.11117	-4.81662	-0.705452	60S ribosomal protein L7a_ putative
C4M779	2.21625	37.549	85.2712	-4.08258	-5.26586	-1.18328	Uncharacterized protein
C4M7D4	4.23799	70.6384	32.5404	-4.059	-2.94078	1.11822	Elongation factor 1-alpha
B1N2E5	1.18244	17.3701	7.30645	-3.87676	-2.6274	1.24936	Protein kinase domain-containing protein
C4LXE8	14.0181	177.779	86.3801	-3.66472	-2.62341	1.04132	Enolase_ putative
C4M0F4	0.755372	9.34174	19.0131	-3.62843	-4.65366	-1.02523	14-3-3 protein 3
B1N322	0.748852	9.03554	12.7254	-3.59286	-4.08689	-0.494029	Actin binding protein_ putative
C4M4H1	3.29903	38.9749	4.94415	-3.56243	-0.583678	2.97875	Aminoacyl-histidine dipeptidase_ putative
C4M192	1.65493	19.1729	5.39527	-3.53422	-1.70492	1.8293	Phosphoglycerate kinase
C4LZM7	0.403466	4.51399	2.42017	-3.48389	-2.58459	0.899299	Peptidase_ putative
Q24801	12.7602	138.804	59.131	-3.44333	-2.21227	1.23106	Pyruvate_ phosphate dikinase
C4LZN0	0.713163	7.73117	4.24018	-3.43838	-2.57182	0.86656	Aspartyl-tRNA synthetase_ putative
Q9NH04	5.01371	51.8914	24.3989	-3.37154	-2.28286	1.08868	Malic enzyme
C4M882	1.11496	11.4175	4.54655	-3.35618	-2.02778	1.3284	Epimerase domain-containing protein
B1N5Y9	2.7017	27.415	11.9284	-3.34303	-2.14246	1.20057	Peroxiredoxin_ putative
C4M230	7.26317	73.4604	35.1994	-3.3383	-2.27688	1.06142	Aldehyde-alcohol dehydrogenase
C4M295	0.75991	7.28752	6.24701	-3.26153	-3.03927	0.222262	Adenylyl cyclase-associated protein
B1N309	0.426971	3.21775	1.29557	-2.91384	-1.60138	1.31247	Rab GDP dissociation inhibitor
C4MB38	0.228082	1.50715	2.06484	-2.7242	-3.1784	-0.454205	Protein disulfide isomerase_ putative
C4LVD3	3.02619	18.1486	8.25912	-2.58429	-1.44848	1.1358	Sulfate adenylyltransferase_ putative
C4LTW4	1.19666	6.99038	2.38908	-2.54636	-0.997443	1.54891	2_3-bisphosphoglycerate-independent phosphoglycerate mutase_ putative
B1N2Y0	3.52869	20.522	8.6292	-2.53996	-1.29009	1.24987	Malate dehydrogenase_ putative
C4LVY0	9.95365	56.0633	20.2719	-2.49376	-1.02619	1.46757	Alcohol dehydrogenase_ putative
Q4VSM4	1.4794	7.62053	4.079	-2.36488	-1.4632	0.901676	Vacuolar proton pump subunit B
Q27647	1.12051	5.65194	2.04672	-2.33458	-0.869156	1.46543	Phosphotransferase
C4MBQ9	1.08567	5.35755	1.97104	-2.30298	-0.860368	1.44262	Leucine rich repeat protein_ BspA family
B1N306	5.02669	24.7879	11.0238	-2.30195	-1.13294	1.16901	Elongation factor 2
B1N2Z3	1.56184	6.77035	5.18712	-2.11599	-1.73169	0.384296	60S acidic ribosomal protein P0
C4M782	2.78196	11.655	5.01367	-2.06677	-0.849769	1.217	Arp2/3 complex 34 kDa subunit
B1N2F9	10.5646	40.7065	15.2663	-1.94602	-0.531108	1.41491	Type A flavoprotein_ putative
C4LWP4	3.06716	11.7519	9.18763	-1.93792	-1.58279	0.355131	Uncharacterized protein
O15729	2.91839	8.60105	5.18378	-1.55934	-0.828831	0.730508	Peptidyl-prolyl cis-trans isomerase
C4LU66	4.00082	11.7875	6.91178	-1.55889	-0.788763	0.770123	Phosphoglucomutase
C4LWS2	23.3784	68.1032	34.8094	-1.54255	-0.5743	0.968245	Alcohol dehydrogenase 3_ putative
C4M7C8	1.68749	4.88204	2.36205	-1.53261	-0.485163	1.04744	Beta-hexosaminidase
C4M746	1.76772	4.79524	1.89685	-1.43971	-0.101715	1.338	UDP-glucose 4-epimerase
C4M2S3	1.77747	4.81	5.54593	-1.43621	-1.6416	-0.205394	Uncharacterized protein
Q24802	1.41889	3.48437	2.51471	-1.29614	-0.825635	0.470503	HM-1-IMSS putative vacuolar proton-transporting ATPase catalytic subunit
C4M126	2.49365	5.62994	9.13966	-1.17486	-1.87388	-0.699022	F-BAR domain-containing protein
C4LT17	3.24039	6.95109	5.67555	-1.10107	-0.808595	0.292479	Aspartate--ammonia ligase_ putative
C4M7F5	1.29516	2.67959	3.1595	-1.04888	-1.28656	-0.237682	Alcohol dehydrogenase_ putative
C4LX20	8.43776	17.0699	17.3154	-1.01652	-1.03712	-0.0206015	Superoxide dismutase
C4M6L6	3.35426	6.66182	9.75412	-0.98992	-1.54002	-0.550096	Rho GDP exchange inhibitor_ putative
C4LTB5	6.04056	11.9213	9.93069	-0.980792	-0.717213	0.26358	Actin-related protein 2/3 complex subunit
Q9BLF2	1.91993	3.68362	4.0318	-0.940067	-1.07037	-0.130299	Rab family GTPase
C4LVR9	133.462	234.235	69.4284	-0.811529	0.942831	1.75436	Glyceraldehyde-3-phosphate dehydrogenase
B1N2I7	1.22553	2.12521	4.69433	-0.794198	-1.93751	-1.14331	60S ribosomal protein L10a_ putative
C4LYI1	4.48871	7.44745	6.33335	-0.730446	-0.496669	0.233777	DEAD/DEAH box helicase_ putative
C4LUM3	8.63381	13.9335	7.68569	-0.690489	0.167823	0.858312	NADP-dependent alcohol dehydrogenase
C4M5A0	53.3363	81.3197	70.5707	-0.608486	-0.403951	0.204535	40S ribosomal protein SA
C4M4K9	102.33	149.278	131.822	-0.544776	-0.365366	0.17941	Damaged DNA binding protein_ putative
Q5NT27	3.06111	4.34493	5.70035	-0.50528	-0.896997	-0.391717	Rab family GTPase (Fragment)
C4LTS8	74.7465	105.816	150.874	-0.501479	-1.01327	-0.511788	Guanine nucleotide-binding protein subunit beta 2-like 1_ putative
B1N5D1	34.5543	47.2282	47.0619	-0.450783	-0.445692	0.00509087	Actin 2 protein_ putative (Fragment)
Q1EQ03	4.84341	5.91506	9.2612	-0.28837	-0.935177	-0.646808	EhSyntaxin B
C4LSJ2	5.78585	6.9076	6.74373	-0.255656	-0.221017	0.0346384	Uncharacterized protein
B1N3Q9	4.93491	5.87419	5.93637	-0.251366	-0.266556	-0.0151899	Geranylgeranyl pyrophosphate synthetase_ putative
C4M9B6	8.73106	10.1283	6.41518	-0.214158	0.444665	0.658824	I/LWEQ domain protein
C4M0H9	9.51586	10.6618	5.38152	-0.164043	0.822319	0.986362	Cysteine synthase A_ putative
C4LXD7	60.889	65.1825	63.8522	-0.0983012	-0.0685545	0.0297468	Fructose-1_6-bisphosphate aldolase_ putative
C4LYM3	10.1467	10.2323	11.6152	-0.0121144	-0.194993	-0.182879	Uncharacterized protein
Q9BLE8	3.61927	3.61508	2.74959	0.00166852	0.396484	0.394815	Small GTPase Rab7A
B1N2P0	235.447	370.118	299.641	0.00782499	0.694518	0.686693	Actin
Q9NJW1	37.6387	34.845	43.2924	0.111265	-0.201896	-0.313161	Grainin 2
Q5NT05	1.29538	1.17475	3.35052	0.141017	-1.37101	-1.51203	Rab family GTPase (Fragment)
C4M7M1	10.883	8.65063	12.5931	0.331193	-0.210564	-0.541756	Purine nucleoside phosphorylase_ putative
C4M711	0.961681	0.760681	2.89487	0.338267	-1.58987	-1.92813	Uncharacterized protein
Q9BLE4	4.80201	3.63003	5.48183	0.403657	-0.191021	-0.594678	Small GTPase Rab11B
B1N3T3	10.4975	7.84394	18.1438	0.420401	-0.789424	-1.20983	Grainin 2
C4LXL1	9.48878	6.48767	3.9461	0.548522	1.2658	0.717273	ADP-ribosylation factor 1_ putative
C4M6L0	32.1414	20.5271	155.459	0.646901	-2.27403	-2.92093	Gal/GalNAc lectin subunit Igl2
C4M3Z6	111.508	64.6405	7.34062	0.786636	3.9251	3.13846	Phosphoglucomutase/phosphomannomutase family protein
C4M4P4	22.9395	11.5567	18.1938	0.989108	0.334382	-0.654725	Actin-binding protein_ cofilin/tropomyosin family
C4MBE2	5.58522	2.22028	3.02988	1.33087	0.882352	-0.448518	EF-hand calcium-binding domain containing protein
B1N321	2.73997	1.05888	5.50146	1.37162	-1.00565	-2.37727	Actin binding protein_ putative
C4MAF9	39.2687	14.7488	62.2084	1.41279	-0.66373	-2.07652	Grainin 1
C4LUQ9	12.9677	4.74861	11.444	1.44934	0.180323	-1.26902	Calmodulin_ putative
C4LVQ1	30.1699	10.8771	18.8608	1.47182	0.677716	-0.794107	Actin-binding protein_ cofilin/tropomyosin family
C4M6Z7	24.4844	8.76416	29.689	1.48218	-0.278066	-1.76024	Triosephosphate isomerase
C4LUV9	163.864	55.1151	45.8337	1.57198	1.83801	0.266038	Acetyl-CoA synthetase_ putative
C4LU72	72.457	21.6612	19.2088	1.74201	1.91536	0.173347	Myosin heavy chain
C4LVG4	30.241	8.70831	18.8411	1.79604	0.682624	-1.11342	Actophorin_ putative
B1N4N8	10.8582	2.90283	10.8731	1.90325	-0.00197835	-1.90523	Disulphide oxidoreductase_ putative
C4M2Y7	294.925	76.9437	121.999	1.93847	1.27348	-0.664994	Purine nucleoside phosphorylase_ putative
C4M3S9	6.19659	1.51666	3.55428	2.03057	0.801915	-1.22866	90 kDa heat shock protein_ putative
C4LUX2	378.25	84.5612	32.901	2.16127	3.52314	1.36186	Uncharacterized protein
C4M8B0	8.77755	1.86941	3.26845	2.23123	1.42521	-0.806024	Ras family GTPase
C4LSV0	21.3311	4.26373	13.6624	2.32277	0.642745	-1.68003	Actin-related protein 2/3 complex subunit 4
C4LVB2	74.3845	14.8284	21.1133	2.32664	1.81685	-0.509788	Heat shock protein 90_ putative
C4LYR5	183.367	35.4515	72.8839	2.37082	1.33106	-1.03975	Uncharacterized protein
C4M5I6	147.85	26.4526	46.7772	2.48265	1.66025	-0.822398	Actin-like protein_ putative
B1N3C7	51.9034	9.13446	18.5533	2.50644	1.48415	-1.02229	Galactose-inhibitable lectin 170 kDa subunit_ putative
C4M946	41.5183	7.12185	27.0976	2.54342	0.615582	-1.92784	Uncharacterized protein
Q5NT41	23.4597	3.64949	0.86724	2.68442	4.75761	2.07319	Rab family GTPase (Fragment)
C4M6T8	126.29	18.8545	84.671	2.74376	0.576801	-2.16696	DNA repair helicase_ putative
B1N4A1	1.63114	0.24135	1.78592	2.75668	-0.130783	-2.88747	Grainin_ putative
Q1EQ40	0.683642	0.100809	0.597263	2.76162	0.194875	-2.56674	EhEmp24D (Fragment)
B1N4P1	1.27265	0.181328	4.0818	2.81117	-1.68137	-4.49253	GTP-binding protein
C4MB21	14.3905	1.23047	19.3433	3.54783	-0.426713	-3.97455	Profilin
C4LY85	125.324	10.1311	17.6946	3.62881	2.82429	-0.804519	Ubiquitin_ putative
C4LUL4	1.48656	0.0620038	0.811183	4.58348	0.873881	-3.7096	Proteasome subunit alpha type
C4M429	456.526	10.2244	19.3246	5.4806	4.56219	-0.918415	Uncharacterized protein
C4LTQ0	8.25071	0.158456	2.6321	5.70236	1.6483	-4.05406	60S ribosomal protein L14_ putative
C4M727	192.769	2.83778	3.58128	6.08596	5.75025	-0.335713	60S ribosomal protein L27_ putative
C4M9S5	100.271	99.7288	61.9591	0.00782499	0.694518	0.686693	SH3 domain protein
C4M4I3	0	0.0406209	2.84789			-6.13153	60S acidic ribosomal protein P2_ putative
B1N3F1	0	0.889608	0.532811			0.739545	ATP-dependent RNA helicase DDX39_ putative
C4M7X1	0	1.91002	5.13424			-1.42657	Uncharacterized protein
B1N3H7	0	2.06879	0.297522			2.79772	Anaerobic glycerol-3-phosphate dehydrogenase subunit A_ putative
C4LTQ5	0	2.22774	0.985489			1.17667	40S ribosomal protein S3a
C4M9I2	0	2.29085	1.85571			0.303916	SH3 domain protein
C4LWF5	0	2.47288	4.26912			-0.787746	LIM zinc finger domain containing protein
C4M944	0	2.71953	14.1971			-2.38416	Uncharacterized protein
C4M051	0	2.79408	4.82602			-0.788459	Uncharacterized protein
B1N442	0	2.94977	8.86467			-1.58746	40S ribosomal protein S6
C4LUR3	0	3.58965	5.48284			-0.61108	Cysteine protease binding protein family 6
C4M6Z9	0	3.66804	14.5251			-1.98546	20 kDa antigen
C4LU42	0	4.30126	2.0372			1.07817	Uncharacterized protein
C4M6Y2	0	4.30519	4.68209			-0.121077	Polyadenylate-binding protein_ putative
C4M4T9	0	6.21648	0.653345			3.25018	3'(2')_5'-bisphosphate nucleotidase_ putative
